# Supplementary material for: Photodegradation Behavior of Nanosilica-Filled PMMA Composite: Cooperative Effect of Mixed Solvents and Interfacial Functional Groups
Source: Polymers (Basel). 2025 Aug 19;17(16):2241. doi: 10.3390/polym17162241 (PMC12390198; doi:10.3390/polym17162241)
Supplement: Supplementary file 1 [file polymers-17-02241-s001.zip]

Archive with 1 entries (1 files):
- polymers-3800840-supplementary.pdf
